# Supplementary material for: Impact of Deuteration and Temperature on Furan Ring Dynamics
Source: Molecules. 2021 May 13;26(10):2889. doi: 10.3390/molecules26102889 (PMC8152745; doi:10.3390/molecules26102889)
Supplement: Supplementary file 1 [file molecules-26-02889-s001.zip]

Archive with 1 entries (1 files):
- molecules-1192434-supplementary.pdf
